# Supplementary material for: Muscular and Tendon Degeneration after Achilles Rupture: New Insights into Future Repair Strategies
Source: Biomedicines. 2021 Dec 23;10(1):19. doi: 10.3390/biomedicines10010019 (PMC8773411; doi:10.3390/biomedicines10010019)
Supplement: Supplementary file 1 [file biomedicines-10-00019-s001.zip]

Archive with 1 entries (1 files):
- biomedicines-1471528-supplementary.pdf
